# Supplementary material for: Bleeding-Source Exploration in Subdural Hematoma: Observational Study on the Usefulness of Postmortem Computed Tomography Angiography
Source: Diagnostics (Basel). 2023 Jul 6;13(13):2286. doi: 10.3390/diagnostics13132286 (PMC10340203; doi:10.3390/diagnostics13132286)
Supplement: Supplementary file 1 [file diagnostics-13-02286-s001.zip]

Archive with 1 entries (1 files):
- diagnostics-2438343-supplementary.pdf
